# Supplementary material for: Exploring the Child Functioning Module in Multiple Surveys in Ghana and Niger
Source: Int J Environ Res Public Health. 2026 Jul 10;23(7):892. doi: 10.3390/ijerph23070892 (PMC13410056; doi:10.3390/ijerph23070892)
Supplement: Supplementary file 1 [file ijerph-23-00892-s001.zip]

Archive with 2 entries (2 files):
- Supplementary File S1-Prevalence estimates and agreement.xlsx
- Supplementary File S2-Frequencies.xlsx
