# Supplementary material for: Exploring the Child Functioning Module in Multiple Surveys in Ghana and Niger
Source: Int J Environ Res Public Health. 2026 Jul 10;23(7):892. doi: 10.3390/ijerph23070892 (PMC13410056; doi:10.3390/ijerph23070892)
Supplement: Supplementary file 1 [file ijerph-23-00892-s001.zip › Supplementary File S1-Prevalence estimates and agreement.xlsx]

## Sheet: Sheet7
		Teacher mapping	Second teacher survey	First HH survey	Second HH survey
Ghana	Moderate paper	47	34.8	33.6	34.1
	Moderate all	58.6	70.3	70.1	73.9
Niger	Moderate paper	45.6	36.9	44.4	33.9
	Moderate all	56.7	70.3	78.6	72.9

## Sheet: Grade5
Niger					95% Confidence Interval		PABAK
	Percentage not disabled at both assessments	Percentage severe disabled at both assessments	Observed agreement (=B+C)	Kappa	Lower	Upper
Severe disab.
Household baseline and follow-up	51.3	8.9		0.035652	-0.120652	0.190037
Teacher mapping and follow-up	57.5	17.2		0.394793	0.208676	0.553666
Baseline mapping and household	53.1	15.4		0.267163	0.104028	0.42436
Follow-up by teachers and households	59.8	12.9		0.301998	0.122991	0.470588
Moderate disab.
Household baseline and follow-up	38	19		0.121648	-0.0327525	0.272949
Teacher mapping and follow-up	34.3	24.6		0.175062	0.0202697	0.34033
Baseline mapping and household	34.6	29.6		0.28231	0.129444	0.430669
Follow-up by teachers and households	43.9	21.2		0.26949	0.0875148	0.432404
Ghana
Severe disab.
Household baseline and follow-up	51.3	8.9		0.035652	-0.115223	0.194605
Teacher mapping and follow-up	57.5	17.2		0.394793	0.217173	0.55919
Baseline mapping and household	53.1	15.4		0.267163	0.102802	0.422316
Follow-up by teachers and households	59.8	12.9		0.301998	0.12875	0.47647
Moderate disab.
Household baseline and follow-up	38	19		0.121648	-0.0276553	0.272331
Teacher mapping and follow-up	34.3	24.6		0.175062	-0.00365082	0.329832
Baseline mapping and household	34.6	29.6		0.28231	0.129841	0.424971
Follow-up by teachers and households	43.9	21.2		0.26949	0.0956947	0.435879

## Sheet: Grade3
Niger					95% Confidence Interval		PABAK
	Percentage not disabled at both assessments	Percentage severe disabled at both assessments	Observed agreement (=B+C)	Kappa	Lower	Upper
Severe disab.
Household baseline and follow-up	49.5	10.9		0.0777309	-0.0568952	0.212344
Teacher mapping and follow-up	53.7	11.6		0.156408	-0.0171342	0.326097
Baseline mapping and household	46	17.4		0.202477	0.0727169	0.325466
Follow-up by teachers and households	55.2	9.7		0.115325	-0.055764	0.285882
Moderate disab.
Household baseline and follow-up	35.6	20.3		0.116213	-0.0109035	0.250337
Teacher mapping and follow-up	44.2	16.3		0.145863	-0.0109223	0.302994
Baseline mapping and household	32.4	25.4		0.155507	0.0280845	0.283073
Follow-up by teachers and households	49.7	16.6		0.241	0.0754516	0.406494
Ghana
Severe disab.
Household baseline and follow-up	67.4	8		0.242	0.052	0.424
Teacher mapping and follow-up	50.7	11.1		0.094236	-0.0723338	0.260867
Baseline mapping and household	57.1	8.2		0.0937991	-0.0628266	0.256821
Follow-up by teachers and households	59.4	7.2		0.104907	-0.0645804	0.273466
Moderate disab.
Household baseline and follow-up	49.3	17.4		0.094236	-0.0723338	0.260867
Teacher mapping and follow-up	39.6	20.1		0.170935	0.0135152	0.323736
Baseline mapping and household	38.1	18.4		0.10023	-0.0644776	0.251786
Follow-up by teachers and households	48.6	13.8		0.145918	-0.0238325	0.313032

## Sheet: Grade1
Niger					95% Confidence Interval		PABAK
	Percentage not disabled at both assessments	Percentage severe disabled at both assessments	Observed agreement (=B+C)	Kappa	Lower	Upper
Severe disab.
Household baseline and follow-up	54.8	9.1	63.9	0.0914583	-0.0544706	0.24239	0.278
Teacher mapping and follow-up	51.1	20.1	71.2	0.365876	0.202152	0.517951	0.424
Baseline mapping and household	43.7	15.5	59.2	0.131674	-0.00225341	0.263643	0.184
Follow-up by teachers and households	57.6	12.9	70.5	0.269265	0.0923704	0.445033	0.41
Moderate disab.
Household baseline and follow-up	42.6	14.7	57.3	0.077	-0.057	0.22	0.146
Teacher mapping and follow-up	43.9	27.3	71.2	0.411391	0.260258	0.556811	0.424
Baseline mapping and household	35.9	21.4	57.3	0.137173	0.00433017	0.270631	0.146
Follow-up by teachers and households	47.5	18.7	66.2	0.264716	0.0995012	0.421848	0.324
Ghana
Severe disab.
Household baseline and follow-up	68.7	8.7	77.4	0.293812	0.082861	0.490867	0.548
Teacher mapping and follow-up	43.1	18.5	61.6	0.214596	0.0534776	0.374197	0.232
Baseline mapping and household	48.1	12.6	60.7	0.172354	0.0351524	0.309991	0.214
Follow-up by teachers and households	60	8.7	68.7	0.162621	-0.0354251	0.351569	0.374
Moderate disab.
Household baseline and follow-up	47	13.9	60.9	0.125106	-0.0602253	0.303686	0.218
Teacher mapping and follow-up	33.8	25.4	59.2	0.212931	0.0618776	0.35713	0.184
Baseline mapping and household	37	20	57	0.175442	0.0266988	0.315837	0.14
Follow-up by teachers and households	45.2	19.1	64.3	0.234951	0.0432616	0.418158	0.286

## Sheet: All
Niger					95% Confidence Interval		PABAK
	Percentage not disabled at both assessments	Percentage severe disabled at both assessments	Observed agreement (=B+C)	Kappa	Lower	Upper
Severe disab.
Household baseline and follow-up	52.7	9.4	62.1	0.074	-0.009	0.156	0.242
Teacher mapping and follow-up	54	16.4	70.4	0.305556	0.204006	0.4022	0.408
Baseline mapping and household	47.2	16.2	63.4	0.189891	0.10309	0.269927	0.268
Follow-up by teachers and households	58.6	11.6	70.2	0.239106	0.13746	0.335088	0.404
Moderate disab.
Household baseline and follow-up	39.3	17.4	56.7	0.101	0.021	0.179	0.134
Teacher mapping and follow-up	41	22.7	63.7	0.248843	0.154831	0.345606	0.274
Baseline mapping and household	34.3	25.1	59.4	0.181	0.102	0.262	0.188
Follow-up by teachers and households	48.4	18.3	66.7	0.270356	0.178297	0.361524	0.334
Ghana
Severe disab.
Household baseline and follow-up	65.9	8	73.9	0.216395	0.108634	0.323323	0.478
Teacher mapping and follow-up	46.4	14.8	61.2	0.146	0.048	0.247	0.224
Baseline mapping and household	50.2	9.8	60	0.074	-0.02	0.161	0.2
Follow-up by teachers and households	60.5	8.2	68.7	0.15	0.05	0.258	0.374
Moderate disab.
Household baseline and follow-up	47	16.8	63.8	0.203914	0.103971	0.301536	0.276
Teacher mapping and follow-up	36.8	22.1	58.9	0.175017	0.0806116	0.267649	0.178
Baseline mapping and household	37.1	19.8	56.9	0.127	0.031	0.222	0.138
Follow-up by teachers and households	47	16.6	63.6	0.197	0.101	0.296	0.272

## Sheet: Boys
Niger					95% Confidence Interval		PABAK
	Percentage not disabled at both assessments	Percentage severe disabled at both assessments	Observed agreement (=B+C)	Kappa	Lower	Upper
Severe disab.
Household baseline and follow-up	10.8	50.5	61.3	0.0836512	-0.0382686	0.196097	0.226
Teacher mapping and follow-up	18.6	55.2	73.8	0.393661	0.259776	0.514194	0.476
Baseline mapping and household	16.5	48.8	65.3	0.226206	0.113513	0.342024	0.306
Follow-up by teachers and households	14.2	53.8	68	0.241928	0.107956	0.375085	0.36
Moderate disab.
Household baseline and follow-up	20	36.3	56.3	0.102921	-0.0158642	0.213442	0.126
Teacher mapping and follow-up	24.4	40.7	65.1	0.28491	0.15347	0.40838	0.302
Baseline mapping and household	24.1	34	58.1	0.153465	0.0403078	0.271803	0.162
Follow-up by teachers and households	22.7	43.1	65.8	0.285714	0.152463	0.402747	0.316
Ghana
Severe disab.
Household baseline and follow-up	7.9	66	73.9	0.213175	0.0604975	0.361365	0.478
Teacher mapping and follow-up	16.3	43.6	59.9	0.143799	0.0116386	0.284508	0.198
Baseline mapping and household	9.9	47	56.9	0.046446	-0.0729692	0.170932	0.138
Follow-up by teachers and households	9.3	58.6	67.9	0.162574	0.0229651	0.295463	0.358
Moderate disab.
Household baseline and follow-up	14.9	48.4	63.3	0.172473	0.0395377	0.306162	0.266
Teacher mapping and follow-up	24.3	36.1	60.4	0.207921	3.04225	0.00234818	0.208
Baseline mapping and household	21.3	36.6	57.9	0.158416	0.0263672	0.292156	0.158
Follow-up by teachers and households	16.3	46.5	62.8	0.182898	0.0504672	0.314113	0.256

## Sheet: Girls
Niger					95% Confidence Interval		PABAK
	Percentage not disabled at both assessments	Percentage severe disabled at both assessments	Observed agreement (=B+C)	Kappa	Lower	Upper
Severe disab.
Household baseline and follow-up	7.9	55	62.9	0.0644318	-0.0523373	0.175692	0.258
Teacher mapping and follow-up	13.8	52.8	66.6	0.215899	0.0765483	0.358046	0.332
Baseline mapping and household	15.8	46.6	62.4	0.169995	0.0485867	0.296208	0.248
Follow-up by teachers and households	63.9	8.8	72.7	0.2238	0.0803711	0.366936	0.454
Moderate disab.
Household baseline and follow-up	14.7	42.4	57.1	0.102934	-0.00911605	0.210817	0.142
Teacher mapping and follow-up	21	41	62	0.216357	0.0782461	0.351128	0.24
Baseline mapping and household	27.1	35	62.1	0.235937	0.111346	0.354805	0.242
Follow-up by teachers and households	13.7	54.1	67.8	0.23542	0.0899222	0.36788	0.356
Ghana
Severe disab.
Household baseline and follow-up	8.1	65.7	73.8	0.222267	0.0543105	0.379167	0.476
Teacher mapping and follow-up	14.9	49.7	64.6	0.202347	0.0530282	0.350089	0.292
Baseline mapping and household	11.8	49.7	61.5	0.116637	-0.0397337	0.268478	0.23
Follow-up by teachers and households	7	62.8	69.8	0.13013	-0.0334865	0.284239	0.396
Moderate disab.
Household baseline and follow-up	19.2	45.3	64.5	0.238828	0.0987289	0.384478	0.29
Teacher mapping and follow-up	21.7	37.3	59	0.178571	0.0294031	0.325734	0.18
Baseline mapping and household	21.7	32.9	54.6	0.0919416	-0.051785	0.236468	0.092
Follow-up by teachers and households	16.9	47.7	64.6	0.217015	0.0603816	0.367638	0.292

## Sheet: Rural
					95% Confidence Interval		PABAK
Ghana	Percentage not disabled at both assessments	Percentage severe disabled at both assessments	Observed agreement (=B+C)	Kappa	Lower	Upper
Severe disab.
Household baseline and follow-up	9.9	70.2	80.1	0.382915	0.170403	0.575092	0.602
Teacher mapping and follow-up	12.7	42.4	55.1	0.024337	-0.158318	0.204698	0.102
Baseline mapping and household	14.4	50	64.4	0.206024	0.0396639	0.373833	0.288
Follow-up by teachers and households	9.1	63.6	72.7	0.244751	0.0512551	0.42782	0.454
Moderate disab.
Household baseline and follow-up	16.5	57.9	74.4	0.386189	0.206426	0.556516	0.488
Teacher mapping and follow-up	21.2	35.6	56.8	0.14004	-0.0286677	0.310219	0.136
Baseline mapping and household	22.9	38.1	61	0.224571	0.062662	0.387177	0.22
Follow-up by teachers and households	12.4	52.9	65.3	0.176	-0.006	0.359	0.306

## Sheet: Urban
					95% Confidence Interval		PABAK
Ghana	Percentage not disabled at both assessments	Percentage severe disabled at both assessments	Observed agreement (=B+C)	Kappa	Lower	Upper
Severe disab.
Household baseline and follow-up	7.1	63.9	71	0.145943	0.011629	0.282795	0.42
Teacher mapping and follow-up	17.1	48.2	65.3	0.240988	0.11865	0.363366	0.306
Baseline mapping and household	9	47.3	56.3	0.0114635	-0.103207	0.135414	0.126
Follow-up by teachers and households	7.9	59	66.9	0.109691	-0.0184358	0.230876	0.338
Moderate disab.
Household baseline and follow-up	16.9	42.1	59	0.125053	0.00110708	0.249317	0.18
Teacher mapping and follow-up	24.1	37.1	61.2	0.222118	0.0979041	0.344382	0.224
Baseline mapping and household	20.8	33.5	54.3	0.0830103	-0.0374593	0.202266	0.086
Follow-up by teachers and households	18.4	44.4	62.8	0.202242	0.0833924	0.316112	0.256
