# Supplementary material for: Exploring the Child Functioning Module in Multiple Surveys in Ghana and Niger
Source: Int J Environ Res Public Health. 2026 Jul 10;23(7):892. doi: 10.3390/ijerph23070892 (PMC13410056; doi:10.3390/ijerph23070892)
Supplement: Supplementary file 1 [file ijerph-23-00892-s001.zip › Supplementary File S2-Frequencies.xlsx]

## Sheet: Niger
Niger
594 selected for second survey
573 household questionnaires completed
430 children from teacher questionnaires completed
Severe disabled							Physical Moderate disabled included
Vision, Hearing, Walking, Self-care, Communication, Learning, Remembering, Concentrating, Accepting changes, Controlling, Making friends							Vision, Hearing, Walking, Self-care
"Not at all", "lot of difficulty"							"Some difficulty"
Four sources of data on children's functional difficulties:
1) Mapping by teacher; 2) Household interview in baseline survey
3) Household interview in followup survey;
4) Teacher interview in followup survey
Number of times children reported to be severe disabled							Number of times children reported to be severe or moderate disabled
		Frequency	Percent	Valid Percent	Cumulative Percent				Frequency	Percent	Valid Percent	Cumulative Percent
Valid	0	198	34.555	34.555	34.555		Valid	0	130	22.6876	22.6876	22.6876
	1	191	33.3333	33.3333	67.8883			1	177	30.8901	30.8901	53.5777
	2	114	19.8953	19.8953	87.7836			2	149	26.0035	26.0035	79.5812
	3	48	8.37696	8.37696	96.1606			3	78	13.6126	13.6126	93.1937
	4	22	3.83944	3.83944	100			4	39	6.80628	6.80628	100
	Total	573	100	100				Total	573	100	100
Mapping data excluded							Mapping data excluded
Number of times children reported to be severe disabled							Number of times children reported to be severe or moderate disabled
		Frequency	Percent	Valid Percent	Cumulative Percent				Frequency	Percent	Valid Percent	Cumulative Percent
Valid	0	250	43.63	43.63	43.63		Valid	0	181	31.5881	31.5881	31.5881
	1	221	38.5689	38.5689	82.199			1	226	39.4415	39.4415	71.0297
	2	76	13.2635	13.2635	95.4625			2	117	20.4188	20.4188	91.4485
	3	26	4.53752	4.53752	100			3	49	8.55148	8.55148	100
	Total	573	100	100				Total	573	100	100
Household reports (Baseline vs. Followup)							Household reports (Baseline vs. Followup)
		Followup		Total					Followup		Total
		without disability	with disability						without disability	with disability
Baseline	without disability	302	88	390			Baseline	without disability	225	94	319
	with disability	129	54	183				with disability	154	100	254
Total		431	142	573			Total		379	194	573
Pearson chi-square: 3.222, p=0.073							Pearson chi-square: 6.193, p=0.013
Teacher reports (Mapping vs. Followup)							Teacher reports (Mapping vs. Followup)
Count							Count
		Followup		Total					Followup		Total
		without disability	with disability						without disability	with disability
Mapping	without disability	227	58	285			Mapping	without disability	172	64	236
	with disability	67	68	135				with disability	89	95	184
Total		294	126	420			Total		261	159	420
Pearson chi-square: 39.311, p=0.000							Pearson chi-square: 26.405, p=0.000
Baseline (Mapping vs. Household)							Baseline (Mapping vs. Household)
Count							Count
		Household		Total					Household		Total
		without disability	with disability						without disability	with disability
Mapping	without disability	274	97	371			Mapping	without disability	199	114	313
	with disability	116	94	210				with disability	122	146	268
Total		390	191	581			Total		321	260	581
Pearson chi-square: 21.060, p=0.000							Pearson chi-square: 19.038, p=0.000
Followup (Teacher vs. Household)							Followup (Teacher vs. Household)
Count							Count
		Household		Total					Household		Total
		without disability	with disability						without disability	with disability
Teacher	without disability	252	52	304			Teacher	without disability	208	63	271
	with disability	76	50	126				with disability	80	79	159
Total		328	102	430			Total		288	142	430
Pearson chi-square: 25.095, p=0.000							Pearson chi-square: 31.668, p=0.000

## Sheet: Ghana
Ghana
429 selected for second survey
387 household questionnaires completed
387 teacher questionnaires completed
Severe disabled							Physical Moderate disabled included
Vision, Hearing, Walking, Self-care, Communication, Learning, Remembering, Concentrating, Accepting changes, Controlling, Making friends							Vision, Hearing, Walking, Self-care
"Not at all", "lot of difficulty"							"Some difficulty"
Four sources of data on children's functional difficulties:
1) Mapping by teacher; 2) Household interview in baseline survey
3) Household interview in followup survey;
4) Teacher interview in followup survey
Number of times children reported to be severe disabled							Number of times children reported to be severe or moderate disabled
		Frequency	Percent	Valid Percent	Cumulative Percent				Frequency	Percent	Valid Percent	Cumulative Percent
Valid	0	137	35.4005	35.4005	35.4005		Valid	0	96	24.8062	24.8062	24.8062
	1	139	35.9173	35.9173	71.3178			1	105	27.1318	27.1318	51.938
	2	68	17.5711	17.5711	88.8889			2	98	25.323	25.323	77.261
	3	30	7.75194	7.75194	96.6408			3	65	16.7959	16.7959	94.0568
	4	13	3.35917	3.35917	100			4	23	5.94315	5.94315	100
	Total	387	100	100				Total	387	100	100
Mapping data excluded							Mapping data excluded
Number of times children reported to be severe disabled							Number of times children reported to be severe or moderate disabled
		Frequency	Percent	Valid Percent	Cumulative Percent				Frequency	Percent	Valid Percent	Cumulative Percent
Valid	0	191	49.354	49.354	49.354		Valid	0	135	34.8837	34.8837	34.8837
	1	136	35.1421	35.1421	84.4961			1	132	34.1085	34.1085	68.9922
	2	43	11.1111	11.1111	95.6072			2	85	21.9638	21.9638	90.9561
	3	17	4.39276	4.39276	100			3	35	9.04393	9.04393	100
	Total	387	100	100				Total	387	100	100
Household reports (Baseline vs. Followup)							Household reports (Baseline vs. Followup)
		Followup		Total					Followup		Total
		without disability	with disability						without disability	with disability
Baseline	without disability	255	44	299			Baseline	without disability	182	67	249
	with disability	57	31	88				with disability	73	65	138
Total		312	75	387			Total		255	132	387
Pearson chi-square: 18.308, p=0.000							Pearson chi-square: 16.111, p=0.000
Teacher reports (Mapping vs. Followup)							Teacher reports (Mapping vs. Followup)
Count							Count
		Followup		Total					Followup		Total
		without disability	with disability						without disability	with disability
Mapping	without disability	185	58	243			Mapping	without disability	147	55	202
	with disability	97	59	156				with disability	109	88	197
Total		282	117	399			Total		256	143	399
Pearson chi-square: 8.924, p=0.003							Pearson chi-square: 13.195, p=0.000
Baseline (Mapping vs. Household)							Baseline (Mapping vs. Household)
Count							Count
		Household		Total					Household		Total
		without disability	with disability						without disability	with disability
Mapping	without disability	206	48	254			Mapping	without disability	152	60	212
	with disability	116	40	156				with disability	117	81	198
Total		322	88	410			Total		269	141	410
Pearson chi-square: 2.607, p=0.106							Pearson chi-square: 7.212, p=0.007
Followup (Teacher vs. Household)							Followup (Teacher vs. Household)
Count							Count
		Household		Total					Household		Total
		without disability	with disability						without disability	with disability
Teacher	without disability	234	43	277			Teacher	without disability	182	68	250
	with disability	78	32	110				with disability	73	64	137
Total		312	75	387			Total		255	132	387
Pearson chi-square: 9.276, p=0.002							Pearson chi-square: 14.997, p=0.000

## Sheet: Preliminary categorization
Categorize disabled children from 4 data sources.
mapping	Mapping
HH1	Household survey baseline
HH2	Household survey followup
TT2	Teacher survey followup
Non-disabled
*None or only one source reports child to be moderate or severe from four data sources.								Niger 307; Ghana 201
*None reports child to be severe and only one reports child to be moderate from HH1, HH2, TT2.								Niger 332; Ghana 225
*if disability status undetermined, copy the definition from mapping (including not interviewed children)								Niger 371 (346); Ghana 327 (235)
Disabled
*At least three times child is reported as moderate disabled from mapping, HH1, HH3, TT2.								Niger 117; Ghana 88
*At least two times child is reported as severe disabled from HH1, HH2, TT2.								Niger 139; Ghana 99
*Child is reported as moderate disabled both from HH1, HH2.								Niger 150; Ghana 110
*if disability status undetermined, copy the definition from mapping (including not interviewed children)								Niger 252 (227); Ghana 245 (152)
		Niger	Ghana	Total
	Non-disabled	332	225	557	0.688797	0.671642
	Disabled	150	110	260	0.311203	0.328358
		482	335	817
	Missing disability status	91	52		0.579407	0.581395
	Total sample	573	387		0.26178	0.284238
Country		FC/ Control sample		Total
		Control	FC
Niger	Non-disabled	245	87	332
	Disabled	33	117	150
Ghana	Non-disabled	156	69	225
	Disabled	29	81	110
*Child is reported as moderate disabled both from HH1 and TT2.
*Child is reported as moderate disabled both from HH2 and TT2.								Niger 166; Ghana 120

## Sheet: Scale
Ghana								Niger
Ghana Mapping								Niger Mapping
		Frequency	Percent	Valid Percent	Cumulative Percent					Frequency	Percent	Valid Percent	Cumulative Percent
Valid	0	213	35.4409	37.3684	37.3684			Valid	0	235	37.8422	38.843	38.843
	<0.5	171	28.4526	30	67.3684				<0.5	182	29.3076	30.0826	68.9256
	>=0.5 and <1	145	24.1265	25.4386	92.807				>=0.5 and <1	127	20.4509	20.9917	89.9174
	>=1 and <1.5	34	5.65724	5.96491	98.7719				>=1 and <1.5	51	8.21256	8.42975	98.3471
	>=1.5	7	1.16473	1.22807	100				>=1.5	10	1.61031	1.65289	100
	Total	570	94.8419	100					Total	605	97.4235	100
Missing	System	31	5.15807					Missing	System	16	2.57649
Total		601	100					Total		621	100
Ghana Baseline Household								Niger Baseline Household
		Frequency	Percent	Valid Percent	Cumulative Percent					Frequency	Percent	Valid Percent	Cumulative Percent
Valid	0	99	16.4725	25.5814	25.5814			Valid	0	137	22.0612	23.9092	23.9092
	<0.5	253	42.0965	65.3747	90.9561				<0.5	364	58.6151	63.5253	87.4346
	>=0.5 and <1	32	5.32446	8.26873	99.2248				>=0.5 and <1	66	10.628	11.5183	98.9529
	>=1 and <1.5	3	0.499168	0.775194	100				>=1 and <1.5	4	0.644122	0.69808	99.651
	Total	387	64.3927	100					>=1.5	2	0.322061	0.34904	100
Missing	System	214	35.6073						Total	573	92.2705	100
Total		601	100					Missing	System	48	7.72947
								Total		621	100
Ghana Followup Household								Niger Followup Household
		Frequency	Percent	Valid Percent	Cumulative Percent					Frequency	Percent	Valid Percent	Cumulative Percent
Valid	0	34	5.65724	7.70975	7.70975			Valid	0	133	21.4171	22.2781	22.2781
	<0.5	257	42.7621	58.2766	65.9864				<0.5	346	55.7166	57.9564	80.2345
	>=0.5 and <1	139	23.1281	31.5193	97.5057				>=0.5 and <1	100	16.1031	16.7504	96.9849
	>=1 and <1.5	11	1.83028	2.49433	100				>=1 and <1.5	16	2.57649	2.68007	99.665
	Total	441	73.3777	100					>=1.5	2	0.322061	0.335008	100
Missing	System	160	26.6223						Total	597	96.1353	100
Total		601	100					Missing	System	24	3.86473
								Total		621	100
Ghana Followup Teacher								Niger Followup Teacher
		Frequency	Percent	Valid Percent	Cumulative Percent					Frequency	Percent	Valid Percent	Cumulative Percent
Valid	0	32	5.32446	7.47664	7.47664			Valid	0	9	1.44928	2.07373	2.07373
	<0.5	82	13.6439	19.1589	26.6355				<0.5	108	17.3913	24.8848	26.9585
	>=0.5 and <1	295	49.0849	68.9252	95.5607				>=0.5 and <1	292	47.0209	67.2811	94.2396
	>=1 and <1.5	18	2.99501	4.20561	99.7664				>=1 and <1.5	24	3.86473	5.52995	99.7696
	>=1.5	1	0.166389	0.233645	100				>=1.5	1	0.161031	0.230415	100
	Total	428	71.2146	100					Total	434	69.8873	100
Missing	System	173	28.7854					Missing	System	187	30.1127
Total		601	100					Total		621	100

## Sheet: Note for Scales
						Note
		Mapping	Baseline HH	Followup HH	Followup Teacher
1	Seeing	X	X	X	X	With glass if child has glass
2	Hearing	X	X	X	X	With hearing aid if child has hearing aid
3	Walking 100 yards/ meters		X	X	X	With equipment or assistance if child has
4	Walking 500 yards/ meters		X	X	X	With equipment or assistance if child has
	Walking	X
5	Self-care		X	X	X
6	Being understood	X	X	X	X	In teacher questionnaire, one question: understood by teacher and other children
7			X	X		In household questionnaire ,there are two questions: understood by people inside/outside household
8	Learning things	X	X	X	X
9	Remembering things	X	X	X	X
10	Concentrating on an activity that child enjoys	X	X	X	X
11	Accepting changes	X	X	X	X
12	Controlling behavior	X	X	X	X
13	Making friends	X	X	X	X
14	Anxious, nervous, worred	X	X	X	X
15	Sad or depressed	X	X	X	X
Scale:
0	No difficulty	Afew times a year/ Never
1	Some difficulty	Monthly
2	A lot of difficulty	Weekly
3	Cannot do at all	Daily
